# Supplementary material for: Genetic Variants of LDLR and PCSK9 Associated with Variations in Response to Antihypercholesterolemic Effects of Armolipid Plus with Berberine
Source: PLoS One. 2016 Mar 25;11(3):e0150785. doi: 10.1371/journal.pone.0150785 (PMC4807809; doi:10.1371/journal.pone.0150785)
Supplement: S3 Table — (XLSX) [file pone.0150785.s003.xlsx]

## Sheet: Sheet1
S3 Table. Database used for statistical analysis.
ID sample	LDLR rs17248720	LDLR rs17249120	LDLR rs17242346	PCSK9 rs2149041	PCSK9 rs2479406	PCSK9 rs479408	PCSK9 rs2479409	PCSK9 rs17111503	Gender	Age	cLDL response	TC response
C4S15		GG	GG	CG	AA	CG	GG	AG	0	54.5	16	0
C3S20	CC	GG	GG	CC	AA	CC	AA	GG	0	55.6	40.6	32
C1S05	CT	GG	GG	CC	AA	CG	GG	AA	1	61		261
C1S17	CT	GG	GG	CC	AA	CG	GA	AG	1	41.9	44	30
C3S13	CT	GG	GG	CC	AA	CG	GG	AA	0	49.6	52.6	16
C4S21	CT	GG	GG	CC	AA	CC	AA	AA	1	30.6	34	34
C6S12	CT	GG	GG	CC	AA	CG	GG	AA	1	63.2		229
C3S05	CC	GG	GA	CC	AA	GG	GG	AA	0	63.4	35.6	42
C1S06	CC	GG	GG	CC	AA	CG	GG	AA	0	70.8	62	66
C1S40	CC	GG	GG	CC	AA	CG	GG	AA	1	55.1	35	32
C2S02	CC	GG	GG	CC	AA	CC	GG	AA	1	43.3	15	29
C3S03	CC	GG	GG	CC	AA	GG	GG	AA	1	43.5	21.6	17
C3S15	CC	GG	GG	CC	AA	CC	GG	AA	0	25.6	5.6	-3
C4S05	CC	GG	GG	CC	AA	CC	GG	AA	1	37	28	31
C4S18	CC	GG	GG	CC	AA	CG	GG	AA	1	25.8	35	36
C6S11	CC	GG	GG	CC	AA	CG	GG	AA	1	50.3	21	25
C6S18	CC	GG	GG	CC	AA	CC	AA	AG	1	35.7		16
C1S04	CT	GG	GG	CC	AA	CC	GG	AA	0	57.2		236
C4S07		GG	GG	CC	AA	CC	GA	AG	1	53.6	22	55
C1S28	CT	GG	GG	CC	CA	CG	GA	AA	1	51.1	29	37
C1S18	CC	GG	GG	CC	CA	CG	GA	AA	1	54.6	51	57
C3S24	CC	GG	GG	CC	AA	CC	GA	AG	0	51.5	42	43
C6S01	TT	GG	GG	CC	AA	CC	GA	AG	0	64.4	12	-1
C6S03	CT	GG	GG	CC	AA	CC	GA	AG	1	45.1	19	20
C1S19	CC	GG	GG	CC	AA		GA	AA	1	36.7	24	22
C1S30	CC	GG	GG	CC	AA	CG	GG	AA	1	31.1	36	40
C6S05		GG	GG	CC	AA	CC	GG	AA	1	70.8	14	16
C4S12	CT	GG	GG	CC	CC	CG	GG	AA	0	29.3	4	8
C1S42	CC	GG	GG	CC	CA	CC	GA	AA	0	43	14	15
C4S01	CT	GG	GG	GG	AA	CG	GA	GG	1	57.9	42	55
C6S13	CT	GA	GG	CG	AA	CC	AA	GG	1	59.3	7	12
C1S02	CT	GG	GG	CG	AA	CC	GA	AG	0	55	15	20
C1S37	CT	GG	GG	CG	AA	CC	GA	AG	1	48.7	49	44
C4S20	CC	GG	GA	CG	AA	CG	GA	AG	1	50.6	6	7
C1S34	CC	GG	GG	CG	AA	CG	GA	AG	1	61	32	35
C3S21	CC	GG	GG	CG	AA	GG	GG	AA	0	53.9	41.6	50
C4S04	CC	GG	GG	CG	AA	CC	GA	AG	1	44.8	-9	-7
C6S07	CC	GG	GG	CG	AA	CC	AA	AG	1	56	-46	-51
C6S15	CC	GG	GG	CG	AA	CG	GG	AG	1	46	18	7
C1S12	CT	GG	GG	CG	CA	CG	GA	AG	0	55.6	3	-13
C3S16	CC	GG	GG	CG	AA	CC	GA	AG	1	43.9	-29.6	-20
C4S10	CC	GG	GG	GG	AA	CC	AA	AA	0	34.9	29	43
C6S20		GG	GG	CG	AA	CC	GG	GG	1	60.5	2	0
C1S16	CT	GG	GA	CG	AA	CG	GA	AG	0	69.8	24	18
C1S35	CT	GG	GG	CG	AA	CC	GA	AG	1	56.6	20	40
C2S04	CC	GG	GG	CG	AA	CC	GA	AG	1	64	-4	2
C3S12	CC	GG	GG	CG	AA	CG	GA	AG	1	57.8	-57.4	-56
C6S21		GG	GG	CG	AA	CC	GA	AG	0	48.2	24	32
ID, identification number; LDLc, LDL cholesterol; TC, total cholesterol.
